# Supplementary material for: Endoscopic Minimally Invasive Beating-Heart Tricuspid Valve Surgery Without Jugular Vein Cannulation or Caval Snaring: Clinical Outcomes Using Novel Percutaneous Venous Cannulation
Source: Medicina (Kaunas). 2026 Jul 17;62(7):1380. doi: 10.3390/medicina62071380 (PMC13414224; doi:10.3390/medicina62071380)
Supplement: Supplementary file 1 [file medicina-62-01380-s001.zip]

Archive with 1 entries (1 files):
- Video S1-bubbles smartcanula.MOV
